# Supplementary material for: Animal and vegetal materials of mouse oocytes segregate at first zygotic cleavage: a simple mechanism that makes the two-cell blastomeres differ reciprocally from the start
Source: Mol Hum Reprod. 2024 Dec 30;31(1):gaae045. doi: 10.1093/molehr/gaae045 (PMC11741683; doi:10.1093/molehr/gaae045)
Supplement: gaae045_Supplementary_Data [file gaae045_supplementary_data.zip]

Archive with 2 entries (2 files):
- b12e6_Nolte et al_supplementary materials_R1.pdf
- 91fa6_Nolte_graphical-abstract.tiff
